# Supplementary material for: Effect of pH and Salinity on the Ability of Salmonella Serotypes to Form Biofilm
Source: Front Microbiol. 2022 Apr 7;13:821679. doi: 10.3389/fmicb.2022.821679 (PMC9021792; doi:10.3389/fmicb.2022.821679)
Supplement: Supplementary file 2 [file Data_Sheet_2.xlsx]

## Sheet: SupplTableS1
Sample_name	Serotype	Source	Isolation_Year
17-43403	Derby	Animal	2013
17-94877	Derby	Animal	2013
17-43426	Derby	Food	2012
17-43372	Derby	Food	2009
17-94894	Derby	Human	2014
17-106726	Derby	Human	2011
17-141144	Dublin	Animal	2017
17-141138	Dublin	Animal	2017
19-10947	Dublin	Food	2016
19-109645	Dublin	Food	2019
20-77715	Dublin	Human	2014
En16-80468	Enteritidis	Animal	2016
18-26234-72	Enteritidis	Animal	2015
19-109519	Enteritidis	Food	2017
19-109561	Enteritidis	Food	2017
16-88911	Enteritidis	Human	2016
19-14-19	Enteritidis	Human	2017
19-123384	Hadar	Animal	2011
19-123385	Hadar	Animal	2011
19-112221	Hadar	Food	2013
19-96040	Hadar	Food	2018
20-77714	Hadar	Human	2018
20-77712	Hadar	Human	2019
18-97049-67	Infantis	Animal	2017
18-97049-43	Infantis	Animal	2015
18-97049-46	Infantis	Food	2015
19-96052	Infantis	Food	2018
20-27302	Infantis	Human	2017
55-20-18	Infantis	Human	2018
19-96053	Kentucky	Animal	2018
19-98035	Kentucky	Animal	2018
19-96025	Kentucky	Food	2018
19-98826	Kentucky	Food	2018
20-27309	Kentucky	Human	2019
2018-02-23	Kentucky	Human	2015
19-109673	Livingstone	Animal	2016
19-38110-18	Livingstone	Animal	2018
19-109566	Livingstone	Food	2017
19-96011	Livingstone	Food	2018
20-27308	Livingstone	Human	2019
88-15-19	Livingstone	Human	2017
19-109690	Mbandaka	Animal	2016
19-98037	Mbandaka	Animal	2018
19-109574	Mbandaka	Food	2017
19-96061	Mbandaka	Food	2018
71-37-14	Mbandaka	Human	2014
19-109291	Montevideo	Animal	2016
19-109691	Montevideo	Animal	2016
19-123375	Montevideo	Food	2010
19-123380	Montevideo	Food	2010
13-17-19	Montevideo	Human	2018
20-27307	Montevideo	Human	2018
17-71879	MVST	Animal	2016
17-71883	MVST	Animal	2016
17-71864	MVST	Food	2016
17-71882	MVST	Food	2016
20-27314	MVST	Human	2018
2018-09-16	MVST	Human	2018
19-109588	Newport	Animal	2017
19-109590	Newport	Animal	2017
19-96037	Newport	Food	2018
19-98047	Newport	Food	2018
38-5-17	Newport	Human	2016
37-13-19	Newport	Human	2016
19-109581	Rissen	Animal	2017
19-112167	Rissen	Animal	2014
19-95995	Rissen	Food	2018
19-98836	Rissen	Food	2018
20-27313	Rissen	Human	2018
68-29-18	Rissen	Human	2018
19-109705	Senftenberg	Animal	2016
19-98049	Senftenberg	Animal	2018
19-109603	Senftenberg	Food	2017
19-112188	Senftenberg	Food	2014
47-14-18	Senftenberg	Human	2019
77-14-18	Senftenberg	Human	2018
19-109613	Thompson	Animal	2017
19-96066	Thompson	Animal	2018
19-109609	Thompson	Food	2017
19-123367	Thompson	Food	2011
53-11-16	Thompson	Human	2016
20-27315	Thompson	Human	2018
19-96016	Typhimurium	Animal	2018
699-119	Typhimurium	Animal	2017
19-96065	Typhimurium	Food	2018
19-98051	Typhimurium	Food	2018
20-77702	Typhimurium	Human	2016
20-77710	Typhimurium	Human	2018

## Sheet: SupplTableS2
	TSB	TSB pH7 4% NaCl	TSB pH7 10% NaCl	TSB pH4.5 4% NaCl	TSB pH4.5 10% NaCl
Derby
Derb_A_ST682_17-43403
Derb_A_ST71_17-94877								No biofilm producer
Derb_F_ST39_17-43426								Wek biofilm producer
Derb_F_ST40_17-43372								Moderate biofilm producer
Derb_H_ST40_17-94894								Strong biofilm producer
Derb_H_ST682_17-106726
Dublin
Dubl_A_ST10_17-141144
Dubl_A_ST1494_17-141138
Dubl_F_ST10_19-10947
Dubl_F_ST10_19-109645
Dubl_H_ST10_20-77715
Enteritidis
Ente_A_ST11_16-80468
Ente_A_ST11_18-26234-72
Ente_F_ST11_19-109519
Ente_F_ST11_19-109561
Ente_H_ST11_16-88911
Ente_H_ST11_Lucarelli-16-19-14-19_S16
Hadar
Hada_A_ST33_19-123384
Hada_A_ST33_19-123385
Hada_F_ST33_19-112221
Hada_F_ST33_19-96040
Hada_H_ST33_20-77714
Hada_H_ST473_20-77712
Infantis
Infa_A_ST32_18-97049-67
Infa_A_ST5275_18-97049-43
Infa_F_ST32_18-97049-46
Infa_F_ST32_19-96052
Infa_H_ST32_20-27302
Infa_H_ST32_Lucarelli-19-55-20-18_S19
Kentucky
Kent_A_ST152_19-96053
Kent_A_ST152_19-98035
Kent_F_ST152_19-96025
Kent_F_ST198_19-98826
Kent_H_ST198_20-27309
Kent_H_ST198_Lucarelli-26-23-02-18_S26
Livingstone
Livi_A_ST1941_19-109673
Livi_A_ST457_19-38110-18
Livi_F_ST1941_19-109566
Livi_F_ST457_19-96011
Livi_H_ST457_20-27308
Livi_H_ST457_Villa-22-88-15-19
Mbandaka
Mban_A_ST413_19-109690
Mban_A_ST413_19-98037
Mban_F_ST413_19-109574
Mban_F_ST413_19-96061
Mban_H_ST413_Villa-11-71-37-14
Montevideo
Mont_A_ST316_19-109291
Mont_A_ST4_19-109691
Mont_F_ST316_19-123375
Mont_F_ST316_19-123380
Mont_H_ST316_Villa-14-13-17-19
Mont_H_ST4_20-27307
MVST
MVST_A_ST34_17-71879
MVST_A_ST34_17-71883
MVST_F_ST34_17-71864
MVST_F_ST34_17-71882
MVST_H_ST34_20-27314
MVST_H_ST34_Lucarelli-22-16-09-18_S22
Newport
Newp_A_ST45_19-109588
Newp_A_ST45_19-109590
Newp_F_ST166_19-96037
Newp_F_ST45_19-98047
Newp_H_ST166_Villa-05-38-5-17
Newp_H_ST223_Villa-09-37-13-19
Rissen
Riss_A_ST469_19-109581
Riss_A_ST469_19-112167
Riss_F_ST469_19-95995
Riss_F_ST469_19-98836
Riss_H_ST469_20-27313
Riss_H_ST469_Villa-31-68-29-18
Senftenberg
Senf_A_ST14_19-109705
Senf_A_ST14_19-98049
Senf_F_ST14_19-109603
Senf_F_ST14_19-112188
Senf_H_ST14_Villa-27-47-14-18
Senf_H_ST210_Villa-17-77-14-18
Thompson
Thom_A_ST26_19-109613
Thom_A_ST26_19-96066
Thom_F_ST26_19-109609
Thom_F_ST26_19-123367
Thom_H_ST26_Villa-25-53-11-16
Thom_H_ST5084_20-27315
Typhimurium
Typh_A_ST19_19-96016
Typh_A_ST34_699-119
Typh_F_ST19_19-96065
Typh_F_ST34_19-98051
Typh_H_ST19_20-77702
Typh_H_ST19_20-77710
